# Supplementary material for: Identification of novel vertebral development factors through UK Biobank candidate gene search and body imaging analysis
Source: Commun Biol. 2025 Nov 19;8:1614. doi: 10.1038/s42003-025-09021-8 (PMC12630705; doi:10.1038/s42003-025-09021-8)
Supplement: Supplementary file 3 — Supplementary Data [file 42003_2025_9021_MOESM3_ESM.xlsx]

## Sheet: Figure 1
Figure 1. Summary of associations between physical measures and the four variant carrier status.
Variant	Physical measures	Estimate	Std.Error	CI.Lower	CI.Upper	p.value	p-values (FDR)
NR6A1_het	StandingHeight	-1.43964	0.637143	-2.68842	-0.190862	0.023851	0.0472025
NR6A1_het	SittingHeight	-0.913166	0.372567	-1.64339	-0.182945	0.014246	0.0311632
NR6A1_het	SeatedHeight	-1.30131	0.577654	-2.4335	-0.169125	0.0242756	0.0472025
NR6A1_het	WaistCircumference	1.27899	1.17736	-1.02861	3.58659	0.277341	0.346676
NR6A1_het	HipCircumference	1.17875	0.907052	-0.599049	2.95654	0.193761	0.251172
NR6A1_het	FEV1	-0.104755	0.0605104	-0.223354	0.0138435	0.0834184	0.139031
NR6A1_het	FVC	-0.128278	0.081485	-0.287986	0.0314299	0.115429	0.175653
VRTN_het	StandingHeight	-2.84463	1.08751	-4.97612	-0.71314	0.00890417	0.0222604
VRTN_het	SittingHeight	-2.33027	0.635932	-3.57668	-1.08386	0.00024801	0.00124005
VRTN_het	SeatedHeight	-2.8468	0.985975	-4.77928	-0.914323	0.00388587	0.0113338
VRTN_het	WaistCircumference	2.76353	2.00955	-1.17513	6.70219	0.169071	0.227596
VRTN_het	HipCircumference	0.560297	1.54815	-2.47402	3.59462	0.717416	0.738516
VRTN_het	FEV1	-0.0921378	0.105338	-0.298597	0.114322	0.381745	0.431372
VRTN_het	FVC	-0.120431	0.14185	-0.398453	0.157591	0.39588	0.432994
ACVR2B_het	StandingHeight	-0.867854	0.992871	-2.81385	1.07814	0.382073	0.431372
ACVR2B_het	SittingHeight	-0.840681	0.580601	-1.97864	0.297279	0.147632	0.206684
ACVR2B_het	SeatedHeight	-1.49888	0.900168	-3.26319	0.265421	0.095891	0.152554
ACVR2B_het	WaistCircumference	1.639	1.83462	-1.95681	5.23481	0.37166	0.431372
ACVR2B_het	HipCircumference	0.0109638	1.41338	-2.75922	2.78115	0.993811	0.993811
ACVR2B_het	FEV1	-0.303765	0.0966803	-0.493256	-0.114274	0.00167842	0.00652717
ACVR2B_het	FVC	-0.380184	0.130191	-0.635355	-0.125013	0.00349833	0.011131
GPC3_Het	StandingHeight	0.473086	0.141246	0.196247	0.749925	0.00081008	0.0035441
GPC3_Het	SittingHeight	0.390273	0.083677	0.226268	0.554277	3.10265e-06	2.17185e-05
GPC3_Het	SeatedHeight	0.445826	0.144169	0.163258	0.728394	0.00198587	0.00695056
GPC3_Het	WaistCircumference	0.542694	0.283492	-0.0129435	1.09833	0.0555809	0.0972666
GPC3_Het	HipCircumference	0.476201	0.235594	0.0144437	0.937959	0.0432518	0.0796743
GPC3_Het	FEV1	0.0296289	0.0116338	0.00682699	0.0524308	0.0108723	0.0253687
GPC3_Het	FVC	0.0451871	0.0162793	0.0132801	0.0770941	0.00550807	0.0148294
GPC3_Hemi	StandingHeight	0.913404	0.23095	0.460747	1.36606	7.65708e-05	0.00044666
GPC3_Hemi	SittingHeight	0.778839	0.13325	0.517672	1.04001	5.07641e-09	1.77674e-07
GPC3_Hemi	SeatedHeight	0.910584	0.179456	0.558854	1.26231	3.89668e-07	6.81919e-06
GPC3_Hemi	WaistCircumference	0.204202	0.386127	-0.552599	0.961002	0.596913	0.633089
GPC3_Hemi	HipCircumference	0.388321	0.260854	-0.122948	0.89959	0.136581	0.199181
GPC3_Hemi	FEV1	0.124107	0.0252453	0.0746262	0.173587	8.84135e-07	1.03149e-05
GPC3_Hemi	FVC	0.160954	0.0332154	0.0958528	0.226056	1.2624e-06	1.1046e-05

## Sheet: Figure 2
Figure 2. The distribution of vertebral and rib phenotypes in non-carriers and variant carriers.
A. The distribution of vertebral phenotypes in non-carriers and variant carriers.
	L4	TV-L5	L5 (normal)	TV-S1	L6
Non-carriers	8	18	439	19	16
▲GPC3+/Y	0	1	104	9	16
▲GPC3+/-	1	10	236	10	17
▼GPC3-/-	2	0	1	0	0
▼ACVR2B+/-	0	1	16	0	0
▼NR6A1+/-	2	4	6	0	0
▼VRTN+/-	2	1	3	0	0
B. The distribution of vertebral phenotypes in non-carriers and variant carriers.
	11R	12R-hypo	12R	L1R
Non-carriers	13	17	460	10
▲GPC3+/Y	3	2	117	8
▲GPC3+/-	8	8	250	8
▼GPC3-/-	1	1	1	0
▼ACVR2B+/-	1	0	16	0
▼NR6A1+/-	4	3	5	0
▼VRTN+/-	3	1	2	0

## Sheet: Figure 3
Figure 3. Associations between vertebral anomalies and the experience of pain lasting 3+ months
Pain types 3+ months	Vertebral phenotypes	Lower CI	Odds ratio	Upper CI	One-sided P-value	FDR-corrected One-sided P-value
Headache	L4	1.80476	7.21734	28.8624	0.002596	0.018172
Headache	TV-L5	1.2364	3.81487	11.7706	0.009927	0.034744
Headache	TV-S1	0.097524	0.74541	5.6974	1	1
Headache	L6	0.76577	2.31488	6.99775	0.06849	0.119857
Neck/shouder	L4	1.38189	4.16323	12.5426	0.011251	0.039379
Neck/shouder	TV-L5	0.686684	1.70602	4.23847	0.249969	0.437445
Neck/shouder	TV-S1	0.108647	0.45961	1.94429	0.290781	1
Neck/shouder	L6	0.356067	0.923449	2.39493	0.869896	1
Back	L4	0.762371	2.44344	7.83132	0.132738	0.232291
Back	TV-L5	0.188951	0.629448	2.09686	0.450868	1
Back	TV-S1	0.176912	0.585955	1.94076	0.381695	1
Back	L6	1.27173	2.48106	4.84039	0.007701	0.026952
